# Supplementary material for: Observation of full-parameter Jones matrix in bilayer metasurface
Source: Nat Commun. 2022 Dec 7;13:7550. doi: 10.1038/s41467-022-35313-2 (PMC9729203; doi:10.1038/s41467-022-35313-2)
Supplement: Supplementary file 3 — source data [file 41467_2022_35313_MOESM3_ESM.xlsx]

## Sheet: Fig. 2b
1	17.6354
2	3.53937
3	1.74417
4	0.77076
5	0.41377
6	0.23325
7	0.15516
8	0.10085
9	0.07329
10	0.05655
11	0.04264
12	0.03305
13	0.02752
14	0.02295
15	0.01956
16	0.01702
17	0.01488
18	0.0132
19	0.0119
20	0.01072
21	0.00976
22	0.00899
23	0.00829
24	0.00764
25	0.00711
26	0.00667
27	0.00624
28	0.00586
29	0.00555
30	0.00526
31	0.00497
32	0.00471
33	0.0045
34	0.00429
35	0.00408
36	0.00389
37	0.00374
38	0.00359
39	0.00344
40	0.00329
41	0.00318
42	0.00308
43	0.00296
44	0.00285
45	0.00275
46	0.00268
47	0.00259
48	0.0025
49	0.00241
50	0.00235
51	0.00229
52	0.00222
53	0.00215
54	0.00209
55	0.00204
56	0.002
57	0.00195
58	0.00189
59	0.00184
60	0.0018
61	0.00176
62	0.00173
63	0.00169
64	0.00165
65	0.00162
66	0.00158
67	0.00155
68	0.00152
69	0.00149
70	0.00146
71	0.00144
72	0.00142
73	0.00139
74	0.00137
75	0.00134
76	0.00132
77	0.0013
78	0.00128
79	0.00126
80	0.00124
81	0.00122
82	0.0012
83	0.00119
84	0.00117
85	0.00115
86	0.00113
87	0.00112
88	0.00111
89	0.00109
90	0.00108
91	0.00106
92	0.00104
93	0.00103
94	0.00102
95	0.00101
96	0.000995569
97	0.000980691
98	0.000968909
99	0.000959512
100	0.000950054
101	0.000939797
102	0.000928414
103	0.000914119
104	0.000902825
105	0.000894981
106	0.000886391
107	0.000877798
108	0.000867589
109	0.000856012
110	0.00084577
111	0.000838327
112	0.000830505
113	0.000822571
114	0.000814684
115	0.000805246
116	0.000794772
117	0.00078595
118	0.000778801
119	0.000771824
120	0.000764149
121	0.000756207
122	0.00074811
123	0.000741388
124	0.000734362
125	0.00072654
126	0.00071906
127	0.000711779
128	0.00070581
129	0.00069927
130	0.000692694
131	0.000685681
132	0.000678137
133	0.000670306
134	0.000664457
135	0.000659148
136	0.00065372
137	0.000647636
138	0.000641812
139	0.000635681
140	0.000630902
141	0.000626135
142	0.000620932
143	0.00061455
144	0.000607807
145	0.000602524
146	0.000598031
147	0.000593933
148	0.00058934
149	0.000584433
150	0.000577192
151	0.000571606
152	0.000568547
153	0.000565421
154	0.000562112
155	0.000556891
156	0.000551008
157	0.00054578
158	0.000541504
159	0.000537978
160	0.000534476
161	0.000530909
162	0.000526235
163	0.000522148
164	0.000517173
165	0.000513835
166	0.000511476
167	0.000508533
168	0.000505676
169	0.000502597
170	0.000500125
171	0.000497726
172	0.000494665
173	0.000489368
174	0.000484359
175	0.000481412
176	0.000478596
177	0.000475766
178	0.000472986
179	0.000470209
180	0.000467045
181	0.000463883
182	0.000461814
183	0.000460296
184	0.000458693
185	0.000456226
186	0.000452135
187	0.000448602
188	0.000445415
189	0.000441773
190	0.000438889
191	0.000436297
192	0.000434232
193	0.000432452
194	0.000430625
195	0.000428635
196	0.000425892
197	0.000423001
198	0.000420808
199	0.000419054
200	0.000417302
201	0.000415524
202	0.000413366
203	0.000411056
204	0.000408964
205	0.000407419
206	0.000406065
207	0.000404094
208	0.000402101
209	0.000399654
210	0.000396424
211	0.000394054
212	0.000392017
213	0.00039031
214	0.000388628
215	0.000386884
216	0.000384584
217	0.000382604
218	0.000380931
219	0.000379369
220	0.000377775
221	0.000376251
222	0.000374645
223	0.000373001
224	0.000371342
225	0.00036961
226	0.000367472
227	0.000365058
228	0.00036299
229	0.000361443
230	0.000360234
231	0.000359053
232	0.000357631
233	0.000355609
234	0.000352778
235	0.000351108
236	0.00034985
237	0.000348488
238	0.000347214
239	0.00034571
240	0.00034398
241	0.000341766
242	0.000339908
243	0.0003387
244	0.000337759
245	0.000336905
246	0.000335822
247	0.000334301
248	0.000332697
249	0.00033165
250	0.000330933
251	0.000330331
252	0.000329276
253	0.00032806
254	0.000326139
255	0.000323944
256	0.000322624
257	0.00032163
258	0.000320678
259	0.000319943
260	0.000319186
261	0.00031817
262	0.000316982
263	0.000315513
264	0.000314185
265	0.000313073
266	0.000312149
267	0.000311518
268	0.000310972
269	0.00031048
270	0.000309872
271	0.000309099
272	0.000308107
273	0.000306955
274	0.000305664
275	0.000304395
276	0.000303442
277	0.00030269
278	0.000302141
279	0.000301609
280	0.000300997
281	0.000300185
282	0.000299102
283	0.00029791
284	0.000297172
285	0.000296589
286	0.000296132
287	0.000295553
288	0.000294777
289	0.00029366
290	0.000292438
291	0.000291689
292	0.000291165
293	0.000290696
294	0.00029012
295	0.000289429
296	0.000288588
297	0.000287678
298	0.000286714
299	0.000285572
300	0.000284674
301	0.000284166
302	0.00028364
303	0.000283174
304	0.000282643
305	0.000282047
306	0.000281339
307	0.000280819
308	0.000280503
309	0.000280077
310	0.00027962
311	0.000279063
312	0.000278483
313	0.00027793
314	0.00027727
315	0.000276705
316	0.00027636
317	0.000276132
318	0.000275856
319	0.00027536
320	0.000274334
321	0.000273186
322	0.000272498
323	0.000271978
324	0.000271571
325	0.000271176
326	0.000270692
327	0.000270289
328	0.000269914
329	0.000269582
330	0.000269224
331	0.000268795
332	0.000268442
333	0.000268193
334	0.000267966
335	0.000267697
336	0.000267355
337	0.000266983
338	0.000266331
339	0.000265406
340	0.000265023
341	0.000264722
342	0.000264423
343	0.00026411
344	0.000263657
345	0.0002629
346	0.000262258
347	0.000261947
348	0.000261532
349	0.000261187
350	0.000260843
351	0.000260531
352	0.000260108
353	0.000259661
354	0.000259411
355	0.000258886
356	0.000258525
357	0.000258218
358	0.000257834
359	0.000257557
360	0.000257293
361	0.00025702
362	0.000256646
363	0.000256095
364	0.000255631
365	0.000255118
366	0.000254645
367	0.000254127
368	0.000253578
369	0.00025311
370	0.000252697
371	0.000252239
372	0.000251811
373	0.000251371
374	0.000251039
375	0.000250722
376	0.000250491
377	0.000250199
378	0.000249826
379	0.000249427
380	0.000248936
381	0.000248629
382	0.000248264
383	0.000247935
384	0.00024744
385	0.000247102
386	0.000246791
387	0.000246587
388	0.000246342
389	0.000246088
390	0.000245695
391	0.000245119
392	0.000244298
393	0.000243639
394	0.000243144
395	0.000242786
396	0.000242494
397	0.000242289
398	0.000241871
399	0.000241417
400	0.000240998
401	0.000240571
402	0.000240119
403	0.000239765
404	0.000239349
405	0.000238938
406	0.000238545
407	0.000238337
408	0.000237827
409	0.000237411
410	0.000236943
411	0.000236493
412	0.000235975
413	0.000235415
414	0.000234969
415	0.000234624
416	0.000234351
417	0.000233973
418	0.000233657
419	0.000233304
420	0.0002329
421	0.000232505
422	0.000232079
423	0.000231649
424	0.000231122
425	0.000230628
426	0.000230138
427	0.000229863
428	0.000229566
429	0.000229316
430	0.000228994
431	0.000228586
432	0.000228169
433	0.000227671
434	0.00022721
435	0.000226892
436	0.000226619
437	0.000226238
438	0.000225787
439	0.000225343
440	0.000224726
441	0.000224301
442	0.000223771
443	0.000223327
444	0.00022295
445	0.000222576
446	0.000222319
447	0.000221862
448	0.000221535
449	0.000221246
450	0.000220985
451	0.000220643
452	0.000220382
453	0.000219986
454	0.000219644
455	0.000219466
456	0.000219185
457	0.000219004
458	0.000218776
459	0.000218366
460	0.000217842
461	0.00021735
462	0.000216817
463	0.000216351
464	0.00021603
465	0.000215768
466	0.000215556
467	0.000215357
468	0.000215155
469	0.000214868
470	0.000214557
471	0.000214114
472	0.00021377
473	0.000213451
474	0.000213157
475	0.000212875
476	0.000212658
477	0.00021247
478	0.000212291
479	0.00021214
480	0.000211973
481	0.000211755
482	0.000211576
483	0.00021137
484	0.000211188
485	0.000211053
486	0.000210898
487	0.000210759
488	0.00021059
489	0.00021035
490	0.000210117
491	0.000209957
492	0.000209801
493	0.000209641
494	0.000209495
495	0.000209366
496	0.000209165
497	0.00020874
498	0.000208267
499	0.000207833
500	0.000207427
501	0.000207197
502	0.000207021
503	0.000206846
504	0.000206622
505	0.000206414
506	0.000206192
507	0.000205985
508	0.000205786
509	0.000205614
510	0.000205487
511	0.000205372
512	0.000205246
513	0.000205105
514	0.00020495
515	0.000204795
516	0.000204669
517	0.000204492
518	0.00020433
519	0.000204211
520	0.000204055
521	0.000203956
522	0.000203873
523	0.000203753
524	0.000203607
525	0.000203423
526	0.000203132
527	0.000202968
528	0.000202834
529	0.000202697
530	0.000202478
531	0.000202291
532	0.00020208
533	0.000201929
534	0.00020178
535	0.000201604
536	0.00020142
537	0.000201183
538	0.000200989
539	0.000200745
540	0.000200572
541	0.00020028
542	0.000200143
543	0.000199925
544	0.000199798
545	0.000199685
546	0.00019959
547	0.000199477
548	0.000199305
549	0.000199146
550	0.000199011
551	0.000198904
552	0.000198774
553	0.000198633
554	0.000198542
555	0.000198349
556	0.000198146
557	0.000197943
558	0.000197697
559	0.000197443
560	0.000197246
561	0.000197088
562	0.000196844
563	0.000196677
564	0.000196496
565	0.000196331
566	0.000196161
567	0.000195987
568	0.00019581
569	0.000195627
570	0.000195521
571	0.000195376
572	0.00019527
573	0.000195144
574	0.000194978
575	0.000194782
576	0.00019458
577	0.000194375
578	0.000194179
579	0.000194066
580	0.000193793
581	0.000193604
582	0.000193447
583	0.000193319
584	0.000193209
585	0.000193103
586	0.000192995
587	0.000192856
588	0.000192665
589	0.000192499
590	0.000192243
591	0.000192032
592	0.00019181
593	0.000191578
594	0.00019143
595	0.000191204
596	0.000190998
597	0.00019078
598	0.000190582
599	0.000190469
600	0.000190349
601	0.000190271
602	0.000190144
603	0.000190058
604	0.000189937
605	0.000189786
606	0.000189598
607	0.000189319
608	0.000189036
609	0.000188954
610	0.000188635
611	0.000188467
612	0.00018834
613	0.000188157
614	0.000188043
615	0.000187961
616	0.000187834
617	0.000187706
618	0.000187609
619	0.000187457
620	0.000187288
621	0.000187069
622	0.000186852
623	0.000186695
624	0.000186606
625	0.00018654
626	0.000186425
627	0.000186303
628	0.000186105
629	0.000185879
630	0.000185668
631	0.000185451
632	0.00018528
633	0.000185042
634	0.000184831
635	0.000184618
636	0.00018441
637	0.000184225
638	0.000184064
639	0.000183915
640	0.000183751
641	0.000183612
642	0.000183464
643	0.000183363
644	0.000183181
645	0.00018304
646	0.000182971
647	0.000182847
648	0.000182771
649	0.000182695
650	0.000182587
651	0.000182462
652	0.000182367
653	0.000182156
654	0.000181922
655	0.000181742
656	0.000181594
657	0.000181425
658	0.000181292
659	0.000181175
660	0.000181083
661	0.000180969
662	0.000180857
663	0.000180717
664	0.000180572
665	0.000180413
666	0.000180324
667	0.000180242
668	0.000180193
669	0.000180153
670	0.000180102
671	0.000180052
672	0.000180006
673	0.000179914
674	0.000179794
675	0.000179639
676	0.000179431
677	0.00017919
678	0.000178979
679	0.000178839
680	0.000178741
681	0.000178642
682	0.000178564
683	0.000178462
684	0.000178394
685	0.000178322
686	0.000178253
687	0.000178198
688	0.000178097
689	0.000178016
690	0.000177952
691	0.000177892
692	0.000177847
693	0.000177802
694	0.000177743
695	0.000177685
696	0.000177618
697	0.00017756
698	0.000177463
699	0.000177371
700	0.000177318
701	0.000177251
702	0.000177196
703	0.000177143
704	0.000177075
705	0.000177008
706	0.000176946
707	0.00017689
708	0.000176847
709	0.00017679
710	0.00017674
711	0.000176705
712	0.000176663
713	0.000176613
714	0.000176564
715	0.000176495
716	0.000176411
717	0.00017629
718	0.000176113
719	0.000175981
720	0.000175829
721	0.000175678
722	0.000175576
723	0.000175481
724	0.000175392
725	0.00017531
726	0.000175231
727	0.000175139
728	0.000175105
729	0.000175019
730	0.000174956
731	0.000174882
732	0.000174791
733	0.000174733
734	0.000174673
735	0.00017463
736	0.00017459
737	0.000174554
738	0.000174501
739	0.000174442
740	0.000174385
741	0.000174345
742	0.000174303
743	0.000174257
744	0.000174199
745	0.000174157
746	0.00017411
747	0.000174075
748	0.000174055
749	0.000174031
750	0.000174002
751	0.000173972
752	0.000173925
753	0.000173857
754	0.000173794
755	0.000173738
756	0.000173692
757	0.000173624
758	0.000173581
759	0.000173507
760	0.000173446
761	0.000173377
762	0.000173311
763	0.000173257
764	0.000173215
765	0.000173178
766	0.000173134
767	0.000173095
768	0.000173032
769	0.000172979
770	0.000172942
771	0.000172886
772	0.000172843
773	0.000172795
774	0.000172747
775	0.00017272
776	0.000172684
777	0.000172654
778	0.000172634
779	0.000172607
780	0.000172585
781	0.000172564
782	0.000172542
783	0.000172512
784	0.000172485
785	0.000172461
786	0.000172446
787	0.000172404
788	0.000172349
789	0.000172314
790	0.000172273
791	0.000172232
792	0.000172184
793	0.00017213
794	0.000172107
795	0.000172083
796	0.000172057
797	0.000172013
798	0.000171985
799	0.000171953
800	0.00017191
801	0.00017186
802	0.000171772
803	0.000171651
804	0.000171601
805	0.000171548
806	0.000171521
807	0.000171491
808	0.000171466
809	0.000171442
810	0.000171402
811	0.000171377
812	0.000171347
813	0.000171319
814	0.00017129
815	0.000171252
816	0.000171212
817	0.000171177
818	0.000171143
819	0.000171123
820	0.000171103
821	0.000171087
822	0.000171056
823	0.000171033
824	0.000171006
825	0.000170977
826	0.000170955
827	0.000170933
828	0.000170896
829	0.000170865
830	0.000170835
831	0.000170792
832	0.000170742
833	0.000170707
834	0.000170658
835	0.000170617
836	0.000170578
837	0.000170555
838	0.000170536
839	0.00017051
840	0.000170479
841	0.000170456
842	0.000170429
843	0.000170397
844	0.000170373
845	0.000170355
846	0.000170331
847	0.000170304
848	0.000170264
849	0.00017022
850	0.000170182
851	0.000170137
852	0.000170054
853	0.000170007
854	0.000169972
855	0.00016994
856	0.000169913
857	0.000169887
858	0.000169866
859	0.000169846
860	0.000169828
861	0.00016981
862	0.000169788
863	0.000169766
864	0.000169744
865	0.000169711
866	0.000169679
867	0.000169649
868	0.000169611
869	0.000169584
870	0.000169557
871	0.000169532
872	0.000169501
873	0.000169476
874	0.000169461
875	0.000169423
876	0.000169404
877	0.00016938
878	0.000169359
879	0.000169338
880	0.000169317
881	0.000169296
882	0.000169275
883	0.00016927
884	0.00016924
885	0.000169211
886	0.000169181
887	0.000169147
888	0.000169115
889	0.00016908
890	0.000169043
891	0.000169004
892	0.000168955
893	0.00016892
894	0.000168892
895	0.000168856
896	0.000168832
897	0.000168811
898	0.000168788
899	0.000168767
900	0.000168747
901	0.000168729
902	0.000168705
903	0.000168684
904	0.000168666
905	0.00016864
906	0.000168619
907	0.000168592
908	0.000168559
909	0.000168517
910	0.000168481
911	0.000168432
912	0.000168402
913	0.000168387
914	0.000168357
915	0.000168335
916	0.000168313
917	0.000168275
918	0.000168256
919	0.000168236
920	0.000168216
921	0.000168189
922	0.000168164
923	0.00016814
924	0.000168111
925	0.00016809
926	0.000168062
927	0.000168041
928	0.000168025
929	0.000168013
930	0.000167983
931	0.000167958
932	0.000167944
933	0.000167902
934	0.000167862
935	0.000167835
936	0.000167806
937	0.000167783
938	0.000167752
939	0.000167726
940	0.0001677
941	0.000167668
942	0.000167644
943	0.000167623
944	0.000167599
945	0.000167583
946	0.000167557
947	0.00016754
948	0.000167526
949	0.00016751
950	0.000167493
951	0.000167478
952	0.000167454
953	0.000167428
954	0.000167413
955	0.000167362
956	0.000167299
957	0.000167254
958	0.000167214
959	0.000167184
960	0.000167164
961	0.000167128
962	0.000167081
963	0.000167049
964	0.000167017
965	0.000166982
966	0.000166951
967	0.000166925
968	0.000166891
969	0.000166868
970	0.000166838
971	0.000166818
972	0.000166795
973	0.000166767
974	0.000166724
975	0.000166701
976	0.000166674
977	0.000166659
978	0.000166637
979	0.000166618
980	0.000166602
981	0.000166579
982	0.000166552
983	0.000166526
984	0.0001665
985	0.000166483
986	0.000166463
987	0.000166453
988	0.000166433
989	0.000166406
990	0.000166391
991	0.000166365
992	0.000166335
993	0.000166314
994	0.000166284
995	0.000166254
996	0.000166227
997	0.000166201
998	0.000166172
999	0.000166129
1000	0.000166077
